# Supplementary material for: Integrins Increase Sarcoplasmic Reticulum Activity for Excitation—Contraction Coupling in Human Stem Cell-Derived Cardiomyocytes
Source: Int J Mol Sci. 2022 Sep 19;23(18):10940. doi: 10.3390/ijms231810940 (PMC9504605; doi:10.3390/ijms231810940)
Supplement: Supplementary file 1 [file ijms-23-10940-s001.zip]

Archive with 7 entries (6 files):
- ijms-1832647-supplementary/
- ijms-1832647-supplementary/Movie S1.mp4
- ijms-1832647-supplementary/Movie S2.mp4
- ijms-1832647-supplementary/Movie S3.mp4
- ijms-1832647-supplementary/Movie S4.mp4
- ijms-1832647-supplementary/Movie S5.mp4
- ijms-1832647-supplementary/Supplementary information.pdf
